# Supplementary material for: Extremely Low-Frequency Electromagnetic Field Impairs the Development of Honeybee (Apis cerana)
Source: Animals (Basel). 2022 Sep 14;12(18):2420. doi: 10.3390/ani12182420 (PMC9495099; doi:10.3390/ani12182420)
Supplement: Supplementary file 1 [file animals-12-02420-s001.zip]

Archive with 4 entries (4 files):
- animals-1894676-supplementary/Figrue S1.jpg
- animals-1894676-supplementary/Table S1 primers used for validation of the level of gene expression in qRT-PCR.xlsx
- animals-1894676-supplementary/Table S2  sequencing quality of six Transcriptome library.xlsx
- animals-1894676-supplementary/Table S3  mapping rate of the sequencing reads to the reference genome of A. cerana.xlsx
