# Supplementary material for: Extremely Low-Frequency Electromagnetic Field Impairs the Development of Honeybee (Apis cerana)
Source: Animals (Basel). 2022 Sep 14;12(18):2420. doi: 10.3390/ani12182420 (PMC9495099; doi:10.3390/ani12182420)
Supplement: Supplementary file 1 [file animals-12-02420-s001.zip › animals-1894676-supplementary/Table S1 primers used for validation of the level of gene expression in qRT-PCR.xlsx]

## Sheet: Sheet1
			Primers name	Gene description	F(5'-3')	R(5'-3')	Gene_id
			ELOVL1	Elongation of very long chain fatty acids protein 1	TCAATGGTACAACATCTT	TACGAATAATCTGGCAAT	gene-APICC_02076
			ELOVL4	Elongation of very long chain fatty acids protein 4	CAATATCTGGTTATCACTCAA	GAAGAATACCGTGTCAAG	gene-APICC_06759
			ELOVL6	Elongation of very long chain fatty acids protein 6	GCATTGGTATCATCATATAAC	GGAATGAATACTGGTGTT	gene-APICC_06769
			FAS	Fatty acid synthase	AGATAGCGTAAGAGAAGT	GGCAATCATAGAATCCATA	gene-APICC_04428
			chitinase	Acidic chitinase	ATTCAATCCAACCGACATAG	CGTTCCAGGAGTCCAATA	gene-APICC_08718
			Vg	Vitellogenin	CGAACAGACAGGTGAACT	TGATGCGTGAGAAGATGAT	gene-APICC_04755
			β-actin		CTTTGCTACGTCGCTCTGGA	TGCATACGATCGGCGATACC
