# Supplementary material for: Extremely Low-Frequency Electromagnetic Field Impairs the Development of Honeybee (Apis cerana)
Source: Animals (Basel). 2022 Sep 14;12(18):2420. doi: 10.3390/ani12182420 (PMC9495099; doi:10.3390/ani12182420)
Supplement: Supplementary file 1 [file animals-12-02420-s001.zip › animals-1894676-supplementary/Table S2 sequencing quality of six Transcriptome library.xlsx]

## Sheet: Sheet1
			sample	library	raw_reads	clean_reads	clean_bases	error_rate	Q20	Q30	GC_pct
			CK1	FRAS210143766-1r	39544092	38475672	5.77G	0.03	97.89	93.73	37.97
			CK2	FRAS210143767-1r	39508960	38563490	5.78G	0.03	97.89	93.67	36.96
			CK3	FRAS210143768-1r	40760736	39418340	5.91G	0.03	97.76	93.38	36.43
			EMF1	FRAS210143769-1r	45335080	44284322	6.64G	0.03	97.7	93.27	35.85
			EMF2	FRAS210143770-1r	47360570	45990156	6.9G	0.03	97.69	93.27	36.69
			EMF3	FRAS210143771-1r	42347496	41052222	6.16G	0.03	97.73	93.41	37.21
