# Supplementary material for: Extremely Low-Frequency Electromagnetic Field Impairs the Development of Honeybee (Apis cerana)
Source: Animals (Basel). 2022 Sep 14;12(18):2420. doi: 10.3390/ani12182420 (PMC9495099; doi:10.3390/ani12182420)
Supplement: Supplementary file 1 [file animals-12-02420-s001.zip › animals-1894676-supplementary/Table S3 mapping rate of the sequencing reads to the reference genome of A. cerana.xlsx]

## Sheet: Sheet1
		sample	total_reads	total_map	unique_map	multi_map	read1_map	read2_map	positive_map	negative_map	splice_map	unsplice_map	proper_map
		CK1	38475672	34431597(89.49%)	33911603(88.14%)	519994(1.35%)	16975353(44.12%)	16936250(44.02%)	16932137(44.01%)	16979466(44.13%)	13909235(36.15%)	20002368(51.99%)	32904656(85.52%)
		CK2	38563490	34592637(89.7%)	34062255(88.33%)	530382(1.38%)	17042772(44.19%)	17019483(44.13%)	17010448(44.11%)	17051807(44.22%)	14190857(36.8%)	19871398(51.53%)	33124290(85.9%)
		CK3	39418340	34574255(87.71%)	34053018(86.39%)	521237(1.32%)	17052753(43.26%)	17000265(43.13%)	17011133(43.16%)	17041885(43.23%)	13945592(35.38%)	20107426(51.01%)	32930232(83.54%)
		EMF1	44284322	38899869(87.84%)	38442994(86.81%)	456875(1.03%)	19254325(43.48%)	19188669(43.33%)	19195107(43.35%)	19247887(43.46%)	16019719(36.17%)	22423275(50.63%)	37282396(84.19%)
		EMF2	45990156	40162676(87.33%)	39635449(86.18%)	527227(1.15%)	19851901(43.17%)	19783548(43.02%)	19779816(43.01%)	19855633(43.17%)	16133162(35.08%)	23502287(51.1%)	38075908(82.79%)
		EMF3	41052222	36347253(88.54%)	35816435(87.25%)	530818(1.29%)	17938118(43.7%)	17878317(43.55%)	17880556(43.56%)	17935879(43.69%)	14272960(34.77%)	21543475(52.48%)	34433950(83.88%)
